# Supplementary material for: Molecular Relatedness of Maternal and Neonatal Multidrug-Resistant Gram-Negative Colonization Isolates in Low- and Middle-Income Countries: A Systematic Review
Source: Open Forum Infect Dis. 2026 Jan 14;13(2):ofag010. doi: 10.1093/ofid/ofag010 (PMC12871433; doi:10.1093/ofid/ofag010)
Supplement: ofag010_Supplementary_Data [file ofag010_supplementary_data.zip]

Archive with 2 entries (2 files):
- Appendix 1 PRISMA Checklist.docx
- Appendix 2 JBI Assessment (1).docx
